# Supplementary material for: Anti-predator defences of a bombardier beetle: is bombing essential for successful escape from frogs?
Source: PeerJ. 2018 Nov 30;6:e5942. doi: 10.7717/peerj.5942 (PMC6276596; doi:10.7717/peerj.5942)
Supplement: Data S1 [file peerj-06-5942-s006.csv]

Frog_weight_g	Beetle_weight_mg	Treatment	Predation_success	Swallow_success	Tongue_response	Spit_out
2.66	251.3	Dead	0	0	1	0
3.55	190.8	Dead	0	0	1	1
3.98	227.8	Dead	0	0	1	0
3.99	208.7	Dead	0	0	1	0
4.06	157.4	Dead	0	0	1	0
4.11	208.1	Dead	0	0	1	0
4.27	213.5	Dead	0	0	1	0
4.26	210.8	Dead	0	0	1	0
4.86	241.6	Dead	0	0	1	1
5.1	232.5	Dead	0	0	1	0
5.25	175.9	Dead	0	0	1	1
5.26	202.4	Dead	0	0	1	0
5.45	280.6	Dead	0	0	1	0
5.72	139.1	Dead	0	0	1	0
5.94	249.4	Dead	0	0	1	0
6.24	186.2	Dead	0	0	1	0
6.42	258.6	Dead	0	0	1	0
7	250.4	Dead	0	0	1	0
7.31	206.4	Dead	1	1	1	0
8.28	155.1	Dead	0	0	1	0
10.5	273.6	Dead	0	0	1	0
11.31	156.2	Dead	1	1	0	0
12.48	288.8	Dead	0	0	1	0
15.16	196.9	Dead	1	1	1	0
17.16	177.6	Dead	0	0	1	1
18.15	213.2	Dead	0	0	1	0
25.23	265.7	Dead	1	1	1	0
28.63	196	Dead	0	0	1	0
2.66	179.1	Live	0	0	1	0
2.89	187.7	Live	0	0	1	0
3.55	217.9	Live	0	0	1	0
3.63	197.2	Live	0	0	1	0
3.56	286.9	Live	0	0	1	0
4.06	166.5	Live	0	0	1	1
4.52	240.5	Live	0	0	1	0
4.71	283	Live	0	0	1	0
4.79	203.4	Live	0	0	1	0
5.24	275.1	Live	0	0	1	0
5.3	233.4	Live	0	0	1	0
5.57	279.1	Live	0	0	1	0
7.45	246	Live	0	0	1	0
8.02	275.8	Live	0	0	1	0
8.67	145.3	Live	0	0	1	1
8.87	166.1	Live	0	0	1	0
9.55	246.4	Live	0	0	1	1
10.12	138.4	Live	1	1	1	0
10.6	226.2	Live	0	0	1	0
11.47	110.3	Live	0	1	1	0
13.21	216.7	Live	0	0	1	1
13.26	111.1	Live	0	0	1	0
16.79	185.7	Live	0	0	1	1
18.36	232.9	Live	0	0	1	0
23.38	256.5	Live	0	0	1	1
23.67	294	Live	0	0	1	0
25.84	166.2	Live	0	0	1	0
26.7	196.5	Live	0	0	0	1
